# Supplementary material for: Comparison of Retinal Structural and Neurovascular Changes between Patients with and without Amyloid Pathology
Source: J Clin Med. 2023 Feb 7;12(4):1310. doi: 10.3390/jcm12041310 (PMC9964845; doi:10.3390/jcm12041310)
Supplement: Supplementary file 1 [file jcm-12-01310-s001.zip]

Archive with 1 entries (1 files):
- jcm-2180237-supplementary.pdf
